# Supplementary material for: Identification and Abiotic Stress Expression Profiling of Malic Enzyme-Associated Genes in Maize (Zea mays L.)
Source: Plants (Basel). 2025 May 24;14(11):1603. doi: 10.3390/plants14111603 (PMC12157182; doi:10.3390/plants14111603)
Supplement: Supplementary file 1 [file plants-14-01603-s001.zip]

Archive with 6 entries (5 files):
- supplementary tables/
- supplementary tables/Table S1.xlsx
- supplementary tables/Table S2.xlsx
- supplementary tables/Table S3.xlsx
- supplementary tables/Table S4.xlsx
- supplementary tables/Table S5.xlsx
