# Supplementary material for: Identification and Abiotic Stress Expression Profiling of Malic Enzyme-Associated Genes in Maize (Zea mays L.)
Source: Plants (Basel). 2025 May 24;14(11):1603. doi: 10.3390/plants14111603 (PMC12157182; doi:10.3390/plants14111603)
Supplement: Supplementary file 1 [file plants-14-01603-s001.zip › supplementary tables/Table S1.xlsx]

## Sheet: Sheet1
Induced expression results of ZmME under drought stress conditions
ZmME1				ZmME2					ZmME3						ZmME4
times	average value	standard deviation	inaccuracies	times	average value	standard deviation	inaccuracies		times	average value	standard deviation	inaccuracies			times	average value	standard deviation	inaccuracies
0h	1.01	0.16371		0h	1	0.08185			0h	1.01	0.09539				0h	1.0033	0.10693
1h	2.19	1.08724		1h	4.2533	2.96894	*		1h	5.59	0.38743	*			1h	3.2	0.39611	*
3h	6.39	0.98504	**	3h	6.18	0.28	**		3h	5.16	1.71957	**			3h	7.6567	0.19035	**
6h	4.8933	0.18148	**	6h	14.44	1.5036	**		6h	7.5433	0.29771	**			6h	7.61	0.78102	**
12h	5.41	0.59657	**	12h	4.5933	0.35501	**		12h	3.8667	0.71066	**			12h	3.9533	1.50401	**
24h	11.4667	1.64336	**	24h	5.9667	0.90523	**		24h	9.6	1.55568	**			24h	15.4233	1.91364	**
ZmME5
times	average value	standard deviation	inaccuracies	ZmME6					ZmME7						ZmME8
0h	1	0.03		times	average value	standard deviation	inaccuracies		times	average value	standard deviation				times	average value	standard deviation	inaccuracies
1h	3.75	0.63238	**	0h	1.0067	0.12503			0h	1.0167	0.22679				0h	1	0.05292
3h	7.1167	0.41932	**	1h	4.3967	0.64532	**		1h	2.0133	0.4087				1h	4.14	0.77156	**
6h	9.6633	0.62931	**	3h	3.82	1.03769	*		3h	11.9067	2.03021	**			3h	3.62	0.4979	*
12h	6.6667	0.82209	**	6h	3.5167	0.66018	*		6h	3.7033	0.7055	**			6h	4.4	0.19519	**
24h	6.2933	0.19553	**	12h	6.9467	1.69063	**		12h	5.4267	0.21362	**			12h	3.68	0.45826	*
ZmME9				24h	14.49	2.36373	**		24h	9.9767	1.1133	**			24h	14.49	2.84954	**
times	average value	standard deviation	inaccuracies	ZmME10					ZmME11						ZmME12
0h	1.01	0.15716		times	average value	standard deviation	inaccuracies		times	average value	standard deviation				times	average value	standard deviation
1h	1.1667	0.17954		0h	1.0067	0.18175			0h	1.02	0.25515				0h	1.02	0.25515
3h	2.7733	0.23352	**	1h	1.3367	0.09866			1h	3.5867	1.19266	**			1h	3.5867	1.19266	**
6h	1.3133	0.21221		3h	1.8967	0.4941	**		3h	1.0733	0.13503				3h	1.0733	0.13503
12h	3.7467	0.58158	**	6h	2.01	0.23516	**		6h	4.2633	0.45347	**			6h	4.2633	0.45347	**
24h	3.48	0.58643	**	12h	2.55	0.30199	**		12h	6.3633	0.91528	**			12h	6.3633	0.91528	**
ZmME13				24h	1.3433	0.04509			24h	6.6733	0.44736	**			24h	6.6733	0.44736	**
times	average value	standard deviation
0	1.0067	0.10066
1	2.9033	0.24826
3	3.3467	0.49054	*
6	9.8533	1.6398	**
12	10.5833	1.30967	**
24	24.2133	1.61327	**
