# Supplementary material for: Identification and Abiotic Stress Expression Profiling of Malic Enzyme-Associated Genes in Maize (Zea mays L.)
Source: Plants (Basel). 2025 May 24;14(11):1603. doi: 10.3390/plants14111603 (PMC12157182; doi:10.3390/plants14111603)
Supplement: Supplementary file 1 [file plants-14-01603-s001.zip › supplementary tables/Table S2.xlsx]

## Sheet: Sheet1
Induced expression results of ZmME under high temperature stress conditions
ZmME1					ZmME2					ZmME3
times	average value	standard deviation	inaccuracies		times	average value	standard deviation	inaccuracies		times	average value	standard deviation	inaccuracies
0h	1.0067	0.12503			0h	1.0033	0.08963			0h	1.0233	0.26502
1h	3.0267	0.36116	*		1h	5	0.75974	**		1h	5.4567	0.8308	**
3h	2.7433	0.52291	*		3h	3.07	0.39	**		3h	7.97	1.02191	**
6h	8.9567	1.23751	**		6h	4.3	0.86695	**		6h	5.4433	0.25716	**
12h	7.0567	0.7836	**		12h	5.14	1.02781	**		12h	5.6033	0.45236	**
24h	8.34	1.51882	**		24h	7.6	0.59102	**		24h	4.64	0.90039	**
ZmME4					ZmME5					ZmME6
times	average value	standard deviation	inaccuracies		times	average value	standard deviation	inaccuracies		times	average value	standard deviation	inaccuracies
0h	1.0033	0.11676			0h	1.0133	0.21455			0h	1.0167	0.22008
1h	5.76	0.44643	**		1h	7.0633	1.37573	**		1h	3.58	0.48	*
3h	4.6067	0.67174	**		3h	2.1633	0.94574			3h	3.8567	1.19976	*
6h	3.4867	0.93179	**		6h	1.3767	0.14154			6h	4.0833	0.82033	*
12h	4.66	0.14526	**		12h	3.4633	0.73002	**		12h	11.9633	2.27496	**
24h	8.91	1.15572	**		24h	4.2633	0.92803	**		24h	16.0567	2.0764	**
ZmME7					ZmME8					ZmME9
times	average value	standard deviation	inaccuracies		times	average value	standard deviation	inaccuracies		times	average value	standard deviation	inaccuracies
0h	1.02	0.24637			0h	1.0333	0.33858			0h	1.0167	0.22546
1h	6.7367	0.70401	**		1h	5.12	0.39345	**		1h	1.7233	0.26388	*
3h	7.5233	1.43855	**		3h	1.5933	0.26502			3h	0.8367	0.06506
6h	9.1567	0.55806	**		6h	1.93	0.49031			6h	1.3367	0.18771
12h	7.0633	1.37231	**		12h	5.5967	0.23861	**		12h	2.1433	0.55788	**
24h	14.3333	1.38713	**		24h	12.7533	2.94817	**		24h	1.0267	0.23587
ZmME10					ZmME11					ZmME12
times	average value	standard deviation	inaccuracies		times	average value	standard deviation	inaccuracies		times	average value	standard deviation	inaccuracies
0h	1.0067	0.15535			0h	1.0067	0.13796			0h	1.0033	0.06807
1h	3.4567	0.56766	**		1h	5.99	0.94144	**		1h	2.1633	0.58381	*
3h	5.4633	1.59202	**		3h	1.2933	0.23072			3h	0.7867	0.21221
6h	3.03	0.42462	**		6h	1.3767	0.22591			6h	0.7267	0.00577
12h	0.76	0.38743			12h	5.2533	0.74782	**		12h	5.41	0.82018	**
24h	1.3133	0.39627			24h	13.1133	1.54371	**		24h	7.97	1.18503	**
ZmME13
times	average value	standard deviation	inaccuracies
0h	1.0333	0.31342
1h	3.06	0.27404
3h	5.78	2.46098	*
6h	6.8233	0.25325	**
12h	19.48	4.12228	**
24h	22.35	4.11584	**
