# Supplementary material for: Identification and Abiotic Stress Expression Profiling of Malic Enzyme-Associated Genes in Maize (Zea mays L.)
Source: Plants (Basel). 2025 May 24;14(11):1603. doi: 10.3390/plants14111603 (PMC12157182; doi:10.3390/plants14111603)
Supplement: Supplementary file 1 [file plants-14-01603-s001.zip › supplementary tables/Table S3.xlsx]

## Sheet: Sheet1
Induced expression results of ZmME under low temperature stress conditions
ZmME1					ZmME2					ZmME3
times	average value	standard deviation	inaccuracies		times	average value	standard deviation	inaccuracies		times	average value	standard deviation	inaccuracies
0h	1.0033	0.09292			0h	1	0.04583			0h	1.01	0.1833
1h	3.9367	0.51072	**		1h	1.4767	0.24947			1h	4.67	0.37269	**
3h	4	0.17578	**		3h	2.7333	0.35233	**		3h	6.94	1.52069	**
6h	3.7367	1.51843	**		6h	1.04	0.08718			6h	7.4833	1.12736	**
12h	2.3533	0.30238			12h	1.61	0.26			12h	7.7533	1.20807	**
24h	7.8167	0.95845	**		24h	8.14	0.8544	**		24h	2.1	0.2512
ZmME4					ZmME5					ZmME6
times	average value	standard deviation	inaccuracies		times	average value	standard deviation	inaccuracies		times	average value	standard deviation	inaccuracies
0h	1.0133	0.20429			0h	1.0033	0.08327			0h	1.0067	0.14364
1h	5.6467	0.16166	**		1h	3.28	0.61555	**		1h	4.82	0.86654	**
3h	2.4067	0.41861	*		3h	6.47	1.85292	**		3h	3.5067	0.15044	**
6h	3.8633	0.76376	**		6h	7.77	0.29816	**		6h	3.3367	0.08083	**
12h	4.4667	1.19236	**		12h	7.3467	0.60252	**		12h	3.89	0.55	**
24h	4.06	1.01336	**		24h	3.0567	0.30616	*		24h	8.7433	0.89946	**
ZmME7					ZmME8					ZmME9
times	average value	standard deviation	inaccuracies		times	average value	standard deviation	inaccuracies		times	average value	standard deviation	inaccuracies
0h	1.0067	0.14012			0h	1	0.04583			0h	1.0033	0.05508
1h	3.98	1.05447			1h	4.0233	0.47511	**		1h	1.5633	0.19655
3h	5.9533	1.03587	*		3h	3.7933	0.59719	**		3h	0.79	0.06557
6h	10.42	0.59271	**		6h	3.7633	0.82403	**		6h	0.7333	0.17474
12h	5.0767	0.23072	*		12h	1.9133	0.03055			12h	0.85	0.14799
24h	19.7633	4.68223	**		24h	7.21	0.86366	**		24h	4.04	0.85493	**
ZmME10					ZmME11					ZmME12
times	average value	standard deviation	inaccuracies		times	average value	standard deviation	inaccuracies		times	average value	standard deviation	inaccuracies
0h	1.05	0.41761			0h	1.0133	0.1861			0h	1.0467	0.39552
1h	1.1967	0.09609			1h	3.8833	0.49085	**		1h	2.8433	0.64221
3h	1.85	0.38			3h	3.6933	0.83164	**		3h	1.9067	0.09018
6h	4.8367	0.9819	**		6h	4.5967	0.52013	**		6h	9.56	2.2883	**
12h	2.4467	0.58347	*		12h	3.2267	0.03512	**		12h	8.9633	0.21362	**
24h	3.4067	0.55012	**		24h	3.5833	1.30193	**		24h	20.4667	1.27986	**
ZmME13
times	average value	standard deviation	inaccuracies
0h	1.0033	0.09292
1h	0.8167	0.03215
3h	7.6767	1.34229	**
6h	3.27	0.79643	*
12h	8.5067	1.07965	**
24h	20.1067	1.48803	**
