# Supplementary material for: Identification and Abiotic Stress Expression Profiling of Malic Enzyme-Associated Genes in Maize (Zea mays L.)
Source: Plants (Basel). 2025 May 24;14(11):1603. doi: 10.3390/plants14111603 (PMC12157182; doi:10.3390/plants14111603)
Supplement: Supplementary file 1 [file plants-14-01603-s001.zip › supplementary tables/Table S4.xlsx]

## Sheet: Sheet1
20% PEG stress treatment		Induced expression results of ZmME PEG under stress conditions
ZmME1					ZmME2					ZmME3
times	average value	standard deviation	inaccuracies		times	average value	standard deviation	inaccuracies		times	average value	standard deviation	inaccuracies
0h	1	0.07937			0h	1.02	0.24249			0h	1	0.09539
1h	4.36	1.249	**		1h	2.5767	1.00585			1h	4.22	0.38743	*
3h	3.7333	0.76173	**		3h	12.6867	2.30938	**		3h	5.3867	1.71957	**
6h	3.41	0.6463	**		6h	9.1167	1.39231	**		6h	5.0467	0.29771	**
12h	4.05	0.75107	**		12h	8.19	0.27875	**		12h	7.9633	0.71066	**
24h	7.8733	1.28974	**		24h	6.5233	0.6787	**		24h	9.2067	1.55568	**
ZmME4					ZmME5					ZmME6
times	average value	standard deviation	inaccuracies		times	average value	standard deviation	inaccuracies		times	average value	standard deviation	inaccuracies
0h	1.01	0.16523			0h	1.01	0.1833			0h	1.0033	0.08386
1h	1.1967	0.36226			1h	3.5133	0.25541	**		1h	8.06	1.00643	**
3h	0.6033	0.01528	*		3h	6.8167	1.12256	**		3h	9.8267	2.77118	**
6h	0.7467	0.18502			6h	6.8633	0.77694	**		6h	10.0933	1.33829	**
12h	1.2067	0.28501			12h	3.46	0.44441	**		12h	2.8633	0.43004
24h	2.1733	0.04041	**		24h	8.5167	1.62433	**		24h	4.1167	0.52003	*
ZmME7					ZmME8					ZmME9
times	average value	standard deviation	inaccuracies		times	average value	standard deviation	inaccuracies		times	average value	standard deviation	inaccuracies
0h	1.0067	0.13868			0h	1.02	0.22605			0h	1.02	0.26665
1h	5.6733	1.6641	**		1h	5.5733	0.76002	**		1h	0.75	0.11269
3h	5.09	0.16823	*		3h	6.2533	0.80996	**		3h	1.5767	0.18877	*
6h	21.3067	3.09842	**		6h	5.5367	0.56003	**		6h	0.9667	0.07506
12h	7.4733	0.72113	**		12h	3.4933	0.37421	**		12h	1.73	0.17349	**
24h	11.59	2.71269	**		24h	8.25	1.68003	**		24h	3.1667	0.47816	**
ZmME10					ZmME11					ZmME12
times	average value	standard deviation	inaccuracies		times	average value	standard deviation	inaccuracies		times	average value	standard deviation	inaccuracies
0h	1.0467	0.38214			0h	1.01	0.15716			0h	1.0167	0.2203
1h	1.4033	0.39879			1h	2.3133	0.3365	*		1h	3.2033	0.29297	**
3h	2.0333	0.58158	*		3h	6.6667	0.1159	**		3h	2.2367	0.69573	*
6h	0.9967	0.14978			6h	1.9633	0.45622			6h	1.1033	0.14364
12h	8.0467	0.5305	**		12h	9.1167	0.91194	**		12h	3.8067	0.74009	**
24h	3.43	0.51643	**		24h	5.9267	0.75368	**		24h	9.36	1.07949	**
ZmME13
times	average value	standard deviation	inaccuracies
0h	1.0333	0.31342
1h	3.06	0.27404
3h	5.78	2.46098	*
6h	6.8233	0.25325	**
12h	9.74	2.06114	**
24h	22.35	4.11584	**
