# Supplementary material for: Identification and Abiotic Stress Expression Profiling of Malic Enzyme-Associated Genes in Maize (Zea mays L.)
Source: Plants (Basel). 2025 May 24;14(11):1603. doi: 10.3390/plants14111603 (PMC12157182; doi:10.3390/plants14111603)
Supplement: Supplementary file 1 [file plants-14-01603-s001.zip › supplementary tables/Table S5.xlsx]

## Sheet: Sheet1
Induced expression results under ZmME NACL stress conditions
ZmME1					ZmME2					ZmME3
times	average value	standard deviation	inaccuracies		times	average value	standard deviation	inaccuracies		times	average value	standard deviation	inaccuracies
0h	0.9967	0.05508			0h	1.0067	0.15308			0h	1	0.03606
1h	3.83	0.45706	**		1h	7.4433	1.15993	**		1h	4.0133	0.4817	**
3h	5.79	0.48539	**		3h	9.2833	1.17798	**		3h	5.0867	0.86217	**
6h	4.7867	0.65225	**		6h	4.4333	0.58158	**		6h	4.8867	0.87375	**
12h	7.26	0.15716	**		12h	4.33	0.94504	**		12h	3.1567	0.7438	**
24h	3.1467	0.28746	**		24h	3.9067	0.41968	**		24h	1.9433	0.1097
ZmME4					ZmME5					ZmME6
times	average value	standard deviation	inaccuracies		times	average value	standard deviation	inaccuracies		times	average value	standard deviation	inaccuracies
0h	1.0033	0.08505			0h	1.02	0.24			0h	1.0033	0.10693
1h	4.23	0.73185	*		1h	7.4	0.92973	**		1h	7.0133	1.632	**
3h	1.2533	0.22279			3h	7.2633	0.07638	**		3h	5.22	0.27495	**
6h	1.9567	0.2444			6h	4.7433	0.87386	**		6h	4.5967	0.87145	**
12h	5.4267	0.43924	**		12h	17.8833	0.49652	**		12h	4.73	1.30526	**
24h	8.88	2.11866	**		24h	5.02	0.51682	**		24h	9.5833	1.38121	**
ZmME7					ZmME8					ZmME9
times	average value	standard deviation	inaccuracies		times	average value	standard deviation	inaccuracies		times	average value	standard deviation	inaccuracies
0h	0.9967	0.01528			0h	1	0.08544			0h	1.0133	0.22368
1h	5.86	0.73668	**		1h	4.4867	1.80015	**		1h	0.9767	0.07638
3h	9.4433	0.69299	**		3h	5.4667	1.31074	**		3h	1.83	0.38432	**
6h	5.0867	0.40501	**		6h	6.4567	0.61076	*		6h	1.5767	0.17039	**
12h	10.6733	2.19149	**		12h	3.47	0.73512	**		12h	0.2133	0.05859	**
24h	3.7933	0.04041	**		24h	10.1133	0.49571	**		24h	0.69	0.02646
ZmME10					ZmME11					ZmME12
times	average value	standard deviation	inaccuracies		times	average value	standard deviation	inaccuracies		times	average value	standard deviation	inaccuracies
0h	1.0033	0.07024			0h	1.0033	0.10408			0h	1.0133	0.19858
1h	1.89	0.22271	**		1h	3.2733	0.6629	*		1h	7.13	2.15808	**
3h	1.5667	0.14295	**		3h	5.1267	1.32493	**		3h	9.2133	1.94403	**
6h	2.4367	0.18448	**		6h	3.8233	0.86581	**		6h	8.56	1.24012	**
12h	2.0267	0.18148	**		12h	6.3967	1.57665	**		12h	20.7233	4.35516	**
24h	2.2667	0.22723	**		24h	2.1567	0.3453			24h	1.5767	0.18502
ZmME13
times	average value	standard deviation	inaccuracies
0h	1.0033	0.07371
1h	2.3267	0.30989
3h	4.66	1.24772	*
6h	4.2833	1.20359
12h	7.4233	0.80699	**
24h	17.29	4.25226	**
